# Supplementary material for: Antioxidant Supplementation Alleviates Mercury-Induced Cytotoxicity and Restores the Implantation-Related Functions of Primary Human Endometrial Cells
Source: Int J Mol Sci. 2023 May 15;24(10):8799. doi: 10.3390/ijms24108799 (PMC10218493; doi:10.3390/ijms24108799)
Supplement: Supplementary file 1 [file ijms-24-08799-s001.zip]

Archive with 3 entries (3 files):
- Figure S1 figure and caption.pdf
- Figure S2 figure and caption.pdf
- Figure S3 figure and caption.pdf
